# Supplementary material for: Effect of Feeding Cold-Pressed Sunflower Cake on Ruminal Fermentation, Lipid Metabolism and Bacterial Community in Dairy Cows
Source: Animals (Basel). 2019 Oct 1;9(10):755. doi: 10.3390/ani9100755 (PMC6826361; doi:10.3390/ani9100755)
Supplement: Supplementary file 1 [file animals-09-00755-s001.zip]

Archive with 2 entries (2 files):
- Supllementary FigureS2.png
- Supplementary FigureS1.png
